# Supplementary material for: An independent component analysis confounding factor correction framework for identifying broad impact expression quantitative trait loci
Source: PLoS Comput Biol. 2017 May 15;13(5):e1005537. doi: 10.1371/journal.pcbi.1005537 (PMC5448815; doi:10.1371/journal.pcbi.1005537)
Supplement: S1 Table — Detailed information about the dataset, significant SNP, method, cis and trans-eQTL count and genes are shown for replicating broad impact eQTL. (TXT) [file pcbi.1005537.s013.txt]

Dataset	snp_id	Method	cis_count	trans_count	cis_genes	trans_genes
MuTHER Adipose	rs4731702	PEER	0	2	None	C8orf82,MYL5
MuTHER LCL	rs1362126	CONFETI-I	5	5	HLA-A,HLA-F,HLA-G,ZFP57,ZNRD1	FGA,KIT,NDUFS1,TFG,TPD52L2
MuTHER LCL	rs3099844	CONFETI-I	6	3	AIF1,APOM,HLA-B,HLA-C,TCF19,TUBB	BTN3A2,XRCC6,ZFP57
MuTHER LCL	rs3134943	CONFETI-I	5	2	HCG27,HLA-C,HLA-DRA,HLA-DRB5,PRRC2A	ERG,TCF19
MuTHER LCL	rs10902222	CONFETI-I	2	2	CD151,PIDD1	SHFM1,ZNF292
MuTHER LCL	rs1250090	CONFETI-I	1	2	CRIPAK	AVP,SPTBN4
MuTHER LCL	rs31726	CONFETI-I	1	2	PLEKHG2	BRD7,CCM2
MuTHER LCL	rs1362126	CONFETI-P	5	5	HLA-A,HLA-F,HLA-G,ZFP57,ZNRD1	FGA,KIT,NDUFS1,TFG,TPD52L2
MuTHER LCL	rs886424	CONFETI-P	6	3	APOM,HLA-A,HLA-C,TCF19,TUBB,ZNRD1	BTN3A2,XRCC6,ZFP57
MuTHER LCL	rs2239804	CONFETI-P	2	5	HLA-DRA,HLA-DRB5	CSNK2A1,ERG,HLA-C,LIMS1,XRCC6
MuTHER LCL	rs10902222	CONFETI-P	2	2	CD151,PIDD1	SHFM1,ZNF292
MuTHER LCL	rs1250090	CONFETI-P	1	2	CRIPAK	AVP,SPTBN4
MuTHER LCL	rs2256543	ICE	5	5	HLA-A,HLA-G,TUBB,ZFP57,ZNRD1	FGA,KIT,NDUFS1,TFG,TPD52L2
MuTHER LCL	rs886424	ICE	6	3	APOM,HLA-A,HLA-C,TCF19,TUBB,ZNRD1	BTN3A2,XRCC6,ZFP57
MuTHER LCL	rs2076530	ICE	2	4	HLA-DRA,HLA-DRB5	ERG,HLA-C,RPL34,XRCC6
MuTHER LCL	rs10902222	ICE	2	2	CD151,PIDD1	SHFM1,ZNF292
MuTHER LCL	rs4130791	ICE	2	2	CRIPAK,UVSSA	AVP,SPTBN4
MuTHER LCL	rs31726	ICE	1	2	PLEKHG2	BRD7,CCM2
MuTHER LCL	rs1245371	LINEAR	3	4	HLA-A,ZFP57,ZNRD1	BTN3A2,KIT,NDUFS1,TPD52L2
MuTHER LCL	rs2076530	LINEAR	2	2	HLA-DRA,HLA-DRB5	ERG,HLA-C
MuTHER LCL	rs1250090	LINEAR	1	2	CRIPAK	AVP,SPTBN4
MuTHER LCL	rs2256543	PANAMA	5	5	HLA-A,HLA-G,TUBB,ZFP57,ZNRD1	FGA,KIT,NDUFS1,TFG,TPD52L2
MuTHER LCL	rs886424	PANAMA	6	3	APOM,HLA-A,HLA-C,TCF19,TUBB,ZNRD1	BTN3A2,XRCC6,ZFP57
MuTHER LCL	rs3817963	PANAMA	1	6	HLA-DRA	CCDC28B,CSNK2A1,ERG,LIMS1,RPL34,XRCC6
MuTHER LCL	rs10902222	PANAMA	2	2	CD151,PIDD1	SHFM1,ZNF292
MuTHER LCL	rs4130791	PANAMA	2	2	CRIPAK,UVSSA	AVP,SPTBN4
MuTHER LCL	rs3117582	PCA	4	2	APOM,HLA-C,HLA-DRA,TUBB	XRCC6,ZFP57
MuTHER LCL	rs3135353	PCA	3	2	APOM,HLA-DRA,PSMB9	ERG,HLA-C
MuTHER LCL	rs10902222	PCA	2	2	CD151,PIDD1	SHFM1,ZNF292
MuTHER LCL	rs1250090	PCA	1	2	CRIPAK	AVP,SPTBN4
MuTHER LCL	rs31726	PCA	1	2	PLEKHG2	BRD7,CCM2
MuTHER LCL	rs2256543	PEER	5	5	HLA-A,HLA-G,TUBB,ZFP57,ZNRD1	FGA,KIT,NDUFS1,TFG,TPD52L2
MuTHER LCL	rs3099844	PEER	5	3	APOM,HLA-B,HLA-C,TCF19,TUBB	BTN3A2,XRCC6,ZFP57
MuTHER LCL	rs2076530	PEER	2	3	HLA-DRA,HLA-DRB5	ERG,HLA-C,XRCC6
MuTHER LCL	rs1250090	PEER	1	2	CRIPAK	AVP,SPTBN4
MuTHER Skin	rs17567356	ICE	0	2	None	ARPC1A,SHISA9
